# Supplementary material for: Echocardiographic Parameters for Risk Prediction in Borderline Right Ventricle: Review with Special Emphasis on Pulmonary Atresia with Intact Ventricular Septum and Critical Pulmonary Stenosis
Source: J Clin Med. 2023 Jul 10;12(14):4599. doi: 10.3390/jcm12144599 (PMC10380858; doi:10.3390/jcm12144599)
Supplement: Supplementary file 1 [file jcm-12-04599-s001.zip]

Archive with 1 entries (1 files):
- jcm-2402741-supplementary.pdf
